# Supplementary material for: In Vitro Propagation of Alyssum Species with Different Metal Accumulation Strategies
Source: Plants (Basel). 2024 Nov 6;13(22):3122. doi: 10.3390/plants13223122 (PMC11597741; doi:10.3390/plants13223122)
Supplement: Supplementary file 1 [file plants-13-03122-s001.zip]

Archive with 1 entries (1 files):
- plants-3258221-supplementary.pdf
